# Supplementary material for: CircPCNXL2 promotes tumor growth and metastasis by interacting with STRAP to regulate ERK signaling in intrahepatic cholangiocarcinoma
Source: Mol Cancer. 2024 Feb 17;23:35. doi: 10.1186/s12943-024-01950-y (PMC10873941; doi:10.1186/s12943-024-01950-y)
Supplement: Supplementary file 1 — Supplementary Material 1 [file 12943_2024_1950_MOESM1_ESM.xlsx]

## Sheet: Sheet1
The clinical data of 76 ICC patients
HID	Gender	Age	The date of surgery	MVI	T stage	N stage	M stage	TNM stage	HBsAg	Last follow-up date	Status	OS(month)
642730	Female	58	2011-01-30	No	T1b	N1	M0	IIIB	Negative	2011-12-21	Dead	10.6776
645591	Male	88	2011-03-03	No	T1b	N1	M0	IIIB	Negative	2011-04-06	Dead	1.11704
649978	Female	48	2011-04-04	No	T1a	N0	M0	IA	Negative	2017-12-27	Dead	80.7885
654241	Female	50	2011-05-13	No	T3	N0	M0	IIIA	Negative	2018-01-01	Dead	79.6715
655960	Female	45	2011-05-31	No	T1b	N0	M0	IB	Positive	2011-11-11	Dead	5.38809
656208	Female	77	2013-04-25	No	T1b	N0	M0	IB	Positive	2019-09-11	Alive	76.5503
656382	Male	47	2011-06-03	Yes	T4	N1	M0	IIIB	Positive	2011-11-25	Dead	5.74949
657877	Female	70	2011-06-14	No	T1a	N0	M0	IA	Negative	2017-05-01	Dead	70.5708
658992	Male	72	2011-06-23	No	T1b	N0	M0	IB	Negative	2013-01-02	Dead	18.3655
661623	Male	53	2011-07-27	No	T1a	N0	M0	IA	Negative	2012-03-08	Dead	7.3922
661856	Male	55	2012-09-25	No	T1a	N0	M0	IA	Negative	2014-11-01	Dead	25.1992
662361	Male	74	2014-05-26	No	T1a	N0	M0	IA	Negative	2015-05-02	Dead	11.2033
662746	Female	47	2011-08-01	No	T1b	N0	M0	IB	Negative	2013-10-03	Dead	26.0862
664539	Female	70	2011-08-12	No	T1b	N0	M0	IB	Negative	2012-01-01	Dead	4.6653
675254	Female	53	2011-11-21	Yes	T2	N0	M0	II	Negative	2012-12-31	Dead	13.3388
684975	Male	72	2012-02-27	Yes	T1a	N0	M0	IA	Negative	2013-09-01	Dead	18.1355
685397	Male	49	2012-02-24	Yes	T2	N0	M0	II	Negative	2013-05-24	Dead	14.9487
685750	Male	44	2012-02-27	No	T2	N0	M0	II	Positive	2014-07-16	Dead	28.5832
687637	Female	61	2012-03-14	No	T2	N1	M0	IIIB	Positive	2012-07-29	Dead	4.50103
689601	Female	48	2012-05-10	No	T1b	N0	M0	IB	Negative	2014-08-27	Dead	27.5647
691760	Male	34	2012-04-17	No	T1b	N0	M0	IB	Positive	2019-09-17	Alive	89.0021
693142	Male	63	2012-04-27	No	T1b	N0	M0	IB	Positive	2012-09-29	Dead	5.0924
693370	Male	49	2012-05-03	No	T1a	N0	M0	IA	Positive	2019-09-17	Alive	88.4764
698784	Female	43	2012-06-15	No	T1b	N0	M0	IB	Negative	2019-09-18	Alive	87.0965
700366	Female	68	2012-07-09	No	T1b	N0	M0	IB	Positive	2015-12-30	Alive	41.692
700545	Male	73	2012-07-04	No	T1a	N0	M0	IA	Positive	2013-08-22	Dead	13.6016
701646	Male	48	2012-07-10	No	T1a	N0	M0	IA	Positive	2019-09-18	Alive	86.2752
702786	Female	46	2012-07-19	No	T1b	N0	M0	IB	Negative	2017-02-20	Alive	55.0965
703950	Male	57	2012-07-30	No	T1b	N0	M0	IB	Negative	2012-12-01	Dead	4.07392
705885	Male	65	2012-08-17	No	T1a	N0	M0	IA	Negative	2015-01-14	Dead	28.9117
706308	Female	54	2012-08-20	Yes	T1a	N1	M0	IIIB	Negative	2013-04-01	Dead	7.35934
706705	Male	58	2012-08-24	Yes	T1a	N0	M0	IA	Negative	2013-08-15	Dead	11.6961
709564	Female	72	2012-09-26	Yes	T2	N0	M0	II	Negative	2014-12-01	Dead	26.152
717899	Male	45	2012-11-30	No	T2	N0	M0	II	Positive	2013-02-26	Dead	2.89117
718482	Male	54	2012-12-06	No	T1a	N0	M0	IA	Positive	2019-09-19	Alive	81.4127
718507	Male	67	2012-11-29	No	T1a	N0	M0	IA	Positive	2015-12-16	Alive	36.5339
723932	Male	70	2013-01-16	No	T1a	N1	M0	IIIB	Negative	2015-06-08	Dead	28.6817
724781	Male	41	2013-01-24	No	T1b	N1	M0	IIIB	Positive	2013-06-01	Dead	4.20534
727614	Male	57	2013-02-21	No	T1a	N0	M0	IA	Negative	2016-01-09	Dead	34.5626
728109	Female	59	2013-02-26	No	T2	N0	M0	II	Negative	2013-04-01	Dead	1.11704
730109	Male	69	2013-03-12	No	T1b	N0	M0	IB	Negative	2015-09-06	Dead	29.8316
731284	Male	62	2013-03-27	No	T1b	N0	M0	IB	Negative	2013-10-01	Dead	6.17659
733055	Female	48	2013-04-11	No	T1a	N0	M0	IA	Positive	2016-03-01	Dead	34.6612
733099	Female	73	2013-04-12	No	T1a	N0	M0	IA	Negative	2015-03-30	Alive	23.5565
734168	Male	26	2013-04-15	Yes	T2	N1	M0	IIIB	Positive	2014-04-01	Dead	11.5318
734499	Female	58	2013-04-22	No	T1b	N0	M0	IB	Negative	2018-03-01	Dead	58.2834
737371	Female	72	2013-05-14	No	T1b	N0	M0	IB	Negative	2016-07-01	Dead	37.5852
739715	Female	61	2013-05-29	No	T1a	N0	M0	IA	Positive	2019-09-20	Alive	75.729
741087	Male	59	2013-06-11	No	T1a	N0	M0	IA	Negative	2013-12-15	Dead	6.14374
741301	Male	51	2013-06-14	Yes	T4	N1	M0	IIIB	Positive	2014-11-01	Dead	16.5914
743988	Male	73	2013-07-11	No	T2	N0	M0	II	Negative	2014-05-01	Dead	9.65914
744958	Male	67	2013-07-15	No	T1a	N0	M0	IA	Negative	2014-01-01	Dead	5.58522
746228	Male	47	2013-08-01	Yes	T2	N0	M0	II	Negative	2014-03-01	Dead	6.96509
748722	Male	70	2013-08-13	No	T1b	N0	M0	IB	Negative	2019-09-23	Alive	73.3306
750918	Male	50	2013-08-30	No	T2	N1	M0	IIIB	Negative	2015-02-01	Dead	17.0842
753175	Male	72	2013-09-25	No	T4	N0	M0	IIIB	Positive	2013-11-01	Dead	1.21561
756206	Female	75	2013-10-21	No	T1a	N1	M0	IIIB	Positive	2014-09-01	Dead	10.3491
757136	Male	51	2013-10-28	No	T1b	N1	M0	IIIB	Positive	2013-12-01	Dead	1.11704
758729	Male	59	2013-11-12	No	T1a	N0	M0	IA	Negative	2019-09-24	Alive	70.3737
761723	Male	64	2013-12-05	No	T1a	N0	M0	IA	Negative	2016-11-01	Dead	34.8912
764522	Female	85	2013-12-26	No	T1b	N0	M0	IB	Negative	2015-04-01	Dead	15.1458
769286	Female	65	2014-02-12	Yes	T2	N0	M0	II	Positive	2014-04-01	Dead	1.577
776682	Male	63	2014-05-08	No	T1b	N0	M0	IB	Negative	2015-03-01	Dead	9.7577
779891	Male	45	2014-05-12	Yes	T2	N0	M0	II	Positive	2014-09-14	Dead	4.10678
781735	Female	50	2014-05-26	Yes	T1b	N0	M0	IB	Positive	2016-11-03	Dead	29.306
782125	Male	67	2014-06-04	No	T1b	N0	M0	IB	Positive	2015-09-28	Dead	15.8029
783577	Female	41	2014-06-19	No	T1a	N0	M0	IA	Negative	2015-08-05	Dead	13.5359
787319	Male	46	2014-07-14	No	T1a	N0	M0	IA	Positive	2015-01-01	Dead	5.61807
788601	Male	65	2014-07-30	No	T1b	N0	M0	IB	Positive	2017-01-05	Dead	29.2402
795643	Male	65	2014-09-19	No	T1b	N0	M0	IB	Negative	2016-07-01	Dead	21.3881
795882	Female	53	2014-09-24	No	T1a	N0	M0	IA	Negative	2019-09-27	Alive	60.0903
796475	Male	67	2014-09-27	Yes	T2	N0	M0	II	Negative	2019-09-27	Alive	59.9918
800880	Male	50	2014-11-06	Yes	T1b	N0	M0	IB	Negative	2015-01-23	Dead	2.56263
805381	Male	25	2014-12-11	No	T1a	N0	M0	IA	Negative	2015-06-01	Dead	5.65092
806989	Female	49	2014-12-26	No	T1a	N0	M0	IA	Positive	2019-09-29	Alive	57.1006
818878	Female	52	2015-04-16	No	T2	N1	M0	IIIB	Negative	2016-03-10	Dead	10.809
