# Supplementary material for: CircPCNXL2 promotes tumor growth and metastasis by interacting with STRAP to regulate ERK signaling in intrahepatic cholangiocarcinoma
Source: Mol Cancer. 2024 Feb 17;23:35. doi: 10.1186/s12943-024-01950-y (PMC10873941; doi:10.1186/s12943-024-01950-y)
Supplement: Supplementary file 2 — Supplementary Material 2 [file 12943_2024_1950_MOESM2_ESM.xlsx]

## Sheet: Sheet1
	baseMean	log2FoldChange	lfcSE	stat	pvalue
RAB4B-EGLN2	225.487	-11.3102	1.69513	-6.67217	2.52e-11	down
INO80B-WBP1	217.455	-11.2578	3.90697	-2.88145	0.00395848	down
BLNK	12.2523	-7.10896	1.43117	-4.96723	6.79e-07	down
ATP13A4	8.52242	-6.58269	1.5531	-4.23841	2.25e-05	down
RENBP	8.10932	-6.51019	1.64991	-3.94577	7.95e-05	down
CHIA	6.6508	-6.22707	1.70222	-3.6582	0.00025399	down
NAT8	6.26058	-6.13772	1.65905	-3.69955	0.000215985	down
CASP1	5.89537	-6.05132	1.67504	-3.61264	0.0003031	down
FES	5.87339	-6.04653	1.71172	-3.53242	0.000411772	down
CPNE9	5.45204	-5.94065	1.73294	-3.42808	0.000607864	down
AP000350.4	5.29546	-5.89599	2.6906	-2.19133	0.0284282	down
CLIC5	5.10013	-5.84714	1.92163	-3.0428	0.00234392	down
CLRN3	5.07496	-5.83802	1.73235	-3.37	0.000751678	down
LTK	4.9935	-5.81259	1.73392	-3.35227	0.000801508	down
AC023055.1	229.66	-5.74195	1.44189	-3.98224	6.83e-05	down
GRIN2B	4.45684	-5.6491	1.78456	-3.16554	0.00154795	down
HEPH	4.41502	-5.63858	2.25636	-2.49897	0.0124554	down
EPX	4.38985	-5.62899	1.86839	-3.01275	0.00258889	down
DNAH9	4.39736	-5.62696	1.86291	-3.02052	0.00252344	down
FGF3	4.38245	-5.62276	2.79886	-2.00894	0.044543	down
MYOZ1	4.36742	-5.62203	1.91053	-2.94265	0.00325412	down
NSDHL	4.3638	-5.61659	1.83151	-3.06664	0.00216482	down
TGM5	4.25137	-5.58184	1.84943	-3.01814	0.00254335	down
CD248	4.24877	-5.57831	2.27249	-2.45472	0.0140996	down
SOWAHA	4.22908	-5.57496	1.82497	-3.05482	0.00225193	down
SOWAHD	4.16151	-5.55302	1.95911	-2.83446	0.00459028	down
RUBCNL	4.14415	-5.54136	2.33425	-2.37394	0.0175996	down
BBS5	4.09178	-5.52651	1.85535	-2.9787	0.00289477	down
CLEC19A	3.94578	-5.47629	2.30389	-2.37698	0.0174552	down
CA9	140.832	-5.4136	0.420844	-12.8637	7.2e-38	down
CCKBR	3.65537	-5.36145	1.99975	-2.68106	0.00733894	down
PTPRCAP	7.23667	-5.3561	2.14714	-2.49453	0.0126125	down
AC068631.2	3.54427	-5.31982	2.40243	-2.21435	0.0268046	down
PRUNE2	3.53298	-5.31543	2.38987	-2.22415	0.0261382	down
ERICH2	3.5295	-5.31081	2.37799	-2.23332	0.0255281	down
HS3ST3A1	3.42821	-5.27049	1.92501	-2.7379	0.0061833	down
VSIG10L2	3.41374	-5.26154	2.43081	-2.16452	0.0304244	down
BUB1B-PAK6	12.3638	-5.26121	1.60389	-3.28027	0.00103706	down
FOXC2	3.14172	-5.14275	2.06393	-2.49173	0.0127124	down
PTPRN	2.96216	-5.0628	2.47964	-2.04175	0.0411765	down
NFE4	2.93625	-5.04608	2.0581	-2.45181	0.014214	down
CDH26	2.86971	-5.01528	2.53908	-1.97524	0.0482411	down
PNMA3	2.85783	-5.01029	2.06422	-2.4272	0.0152159	down
KLHL14	2.8545	-5.00237	2.21117	-2.26232	0.0236777	down
CNTN2	2.83222	-4.99156	2.14772	-2.32411	0.0201194	down
AC004754.1	8.93619	-4.7209	1.96284	-2.40513	0.0161666	down
ARHGEF6	2.25099	-4.66254	2.26074	-2.06239	0.0391704	down
HEPHL1	2.23956	-4.65562	2.21192	-2.10479	0.0353095	down
FAM110D	2.1947	-4.62896	2.23435	-2.07172	0.0382912	down
SOAT2	8.20373	-4.6024	1.41131	-3.26109	0.00110985	down
EPHA3	13.5211	-4.36607	1.20488	-3.62365	0.000290471	down
OR12D2	3.20542	-4.13776	1.86871	-2.21424	0.0268125	down
HIST1H4E	5.74439	-4.1149	1.59869	-2.57392	0.0100553	down
ANKRD65	5.2369	-3.91105	1.58679	-2.46476	0.0137104	down
ITGAL	4.77117	-3.8307	1.64175	-2.3333	0.0196326	down
UPK2	4.54776	-3.69896	1.65176	-2.23941	0.0251293	down
CCR1	16.274	-3.55852	0.989071	-3.59784	0.000320868	down
PLA2G4A	3.88434	-3.4504	1.72502	-2.00021	0.0454777	down
RSPO3	5.33675	-3.38554	1.55581	-2.17606	0.0295505	down
CALCR	25.0263	-3.36018	0.755469	-4.44781	8.68e-06	down
TREH	5.15385	-3.33068	1.55203	-2.14601	0.0318722	down
EPS8L1	6.75543	-3.30305	1.38151	-2.3909	0.0168073	down
UGT1A1	5.30511	-3.29782	1.52118	-2.16793	0.0301641	down
SHBG	10.4635	-3.26754	1.11336	-2.93484	0.00333718	down
RARRES2	8.43432	-3.21848	1.37966	-2.33281	0.019658	down
EPPK1	49.3888	-3.15483	0.542444	-5.81595	6.03e-09	down
C4BPB	8.06221	-3.13219	1.42806	-2.19332	0.0282841	down
CCR7	9.32387	-3.08753	1.12525	-2.74386	0.00607209	down
ACTL8	8.76626	-3.03983	1.1663	-2.60638	0.00915054	down
ZFP37	7.21215	-2.95595	1.43746	-2.05637	0.0397465	down
NDRG1	22777.8	-2.92412	0.0896427	-32.6197	2.16e-233	down
ADRA1B	8.35856	-2.89646	1.34516	-2.15326	0.0312986	down
C2orf50	5.16032	-2.83086	1.36381	-2.07571	0.0379212	down
SIGLEC15	7.57965	-2.81368	1.24855	-2.25356	0.0242236	down
MEFV	8.58237	-2.74821	1.18171	-2.32563	0.0200384	down
RASL11B	6.44771	-2.50851	1.24932	-2.00791	0.0446529	down
NIPSNAP3B	9.55222	-2.50562	1.07112	-2.33925	0.0193225	down
RCBTB2	84.6317	-2.44923	0.383466	-6.3871	1.69e-10	down
SENP3-EIF4A1	217.751	-2.40378	0.759063	-3.16677	0.00154141	down
CEMIP	344.945	-2.37588	0.199937	-11.8831	1.45e-32	down
DIRAS2	9.40972	-2.30928	1.05523	-2.18843	0.0286386	down
P2RY6	25.1779	-2.30822	0.697975	-3.30703	0.000942908	down
ESR2	9.63394	-2.30329	0.97513	-2.36204	0.0181748	down
IGFBP3	4086.73	-2.26519	0.113244	-20.0027	5.22e-89	down
MMRN2	8.31509	-2.26518	1.09503	-2.0686	0.0385836	down
ASGR2	22.6267	-2.24941	0.716637	-3.13885	0.00169615	down
PFKFB4	1993.72	-2.23939	0.140712	-15.9147	5.01e-57	down
LRRC24	13.5272	-2.206	0.955053	-2.30982	0.0208982	down
PLOD2	1635.47	-2.20349	0.180916	-12.1796	3.99e-34	down
MMP1	42.8164	-2.20091	0.518235	-4.24693	2.17e-05	down
RASGEF1B	10.3209	-2.16267	1.06753	-2.02586	0.0427793	down
WDR93	8.74952	-2.15322	1.08401	-1.98634	0.0469957	down
CYP11A1	21.7948	-2.15221	0.791171	-2.72028	0.00652269	down
LRRN4CL	12.2776	-2.14989	1.03774	-2.0717	0.038293	down
LPAR5	17.3336	-2.1475	0.728053	-2.94965	0.00318138	down
MAFB	13.7351	-2.11655	0.762593	-2.77547	0.00551224	down
OR4C6	14.4536	-2.09988	0.74332	-2.825	0.00472804	down
AC087632.1	14.0479	-2.07226	0.862047	-2.40388	0.016222	down
KCP	17.8188	-2.06696	0.981557	-2.10579	0.0352223	down
IGFL2	9.91966	-2.03659	0.959247	-2.12311	0.0337447	down
HIST2H2BE	173.443	-2.03416	0.333877	-6.09253	1.11e-09	down
AC017083.3	27.0268	-1.99241	0.599244	-3.32487	0.00088461	down
C1orf53	69.6819	-1.98049	0.342965	-5.77461	7.71e-09	down
ATF5	569.053	-1.96765	0.16249	-12.1094	9.42e-34	down
ZSWIM5	69.7647	-1.95884	0.380974	-5.14166	2.72e-07	down
SPDEF	68.1192	-1.94682	0.463314	-4.20195	2.65e-05	down
SFTPA1	12.4	-1.94643	0.858154	-2.26815	0.0233198	down
ZNF784	206.031	-1.94361	0.243005	-7.99823	1.26e-15	down
SOCS1	47.8843	-1.9409	0.502653	-3.86131	0.00011278	down
CD300C	10.5124	-1.9212	0.943832	-2.03553	0.0417977	down
ALDOC	188.606	-1.88199	0.268507	-7.0091	2.4e-12	down
ATP4B	17.3339	-1.88114	0.737782	-2.54973	0.0107807	down
SERPINB8	335.123	-1.87902	0.167816	-11.1969	4.22e-29	down
EGLN3	561.976	-1.87251	0.177103	-10.573	3.97e-26	down
SLC6A3	21.8029	-1.85826	0.694147	-2.67705	0.00742743	down
AMIGO3	69.8537	-1.85122	0.465551	-3.9764	7e-05	down
ZFP57	78.3654	-1.83623	0.367732	-4.99338	5.93e-07	down
GTF2IRD2B	365.35	-1.80553	0.171107	-10.5521	4.97e-26	down
BAAT	133.83	-1.79596	0.274052	-6.55336	5.63e-11	down
UGT2B7	17.5169	-1.78334	0.838123	-2.12778	0.033355	down
PCDHB4	27.5664	-1.76634	0.53306	-3.31358	0.000921102	down
GAL3ST1	1479.83	-1.75347	0.162901	-10.764	5.09e-27	down
WFIKKN1	19.3668	-1.74807	0.835916	-2.0912	0.03651	down
FAM162A	1627.46	-1.73981	0.114305	-15.2207	2.58e-52	down
IGFLR1	115.502	-1.73244	0.449428	-3.85476	0.000115845	down
ZMYND15	16.4062	-1.7212	0.784317	-2.19453	0.0281977	down
RIMKLA	218.956	-1.70047	0.23923	-7.10808	1.18e-12	down
IBA57	558.122	-1.69901	0.170063	-9.99049	1.68e-23	down
HSPA6	61.3796	-1.69182	0.406275	-4.16423	3.12e-05	down
GBE1	1863.92	-1.69057	0.160999	-10.5005	8.59e-26	down
HCN1	38.0027	-1.67685	0.605065	-2.77136	0.00558219	down
LANCL2	643.373	-1.66706	0.143977	-11.5786	5.29e-31	down
ZNF575	56.7321	-1.6453	0.414279	-3.97147	7.14e-05	down
ITIH4	58.0342	-1.64038	0.44372	-3.69688	0.00021827	down
SEMA5B	37.1321	-1.6369	0.505049	-3.24108	0.0011908	down
ITIH2	95.5509	-1.63233	0.316459	-5.15812	2.49e-07	down
ANO1	14.5346	-1.62409	0.780687	-2.08033	0.037495	down
VAV3	35.2001	-1.62181	0.548063	-2.95918	0.00308463	down
FGG	13.8151	-1.61223	0.750651	-2.14778	0.0317312	down
IRF9	89.0551	-1.61116	0.378769	-4.25368	2.1e-05	down
PRRG2	19.9751	-1.61021	0.645565	-2.49426	0.0126221	down
ANPEP	49.4796	-1.60589	0.539965	-2.97407	0.00293877	down
P4HA1	2924.34	-1.59985	0.112855	-14.1761	1.29e-45	down
PRR26	172.781	-1.59861	0.258398	-6.18662	6.15e-10	down
WISP1	12.2602	-1.57433	0.788515	-1.99658	0.0458712	down
PPFIA4	238.06	-1.57209	0.294988	-5.32932	9.86e-08	down
TFEC	40.2694	-1.57153	0.542756	-2.89546	0.003786	down
ZBTB3	107.219	-1.56672	0.606532	-2.58308	0.0097922	down
NXNL2	24.1727	-1.54441	0.620866	-2.48751	0.0128642	down
BNIP3L	3718.71	-1.5351	0.116163	-13.215	7.19e-40	down
ARMC5	664.737	-1.53496	0.169454	-9.05827	1.33e-19	down
LAG3	34.7748	-1.52592	0.59095	-2.58216	0.00981853	down
GRM8	21.3174	-1.5217	0.63681	-2.38956	0.0168685	down
WDR72	743.083	-1.51962	0.209155	-7.26551	3.72e-13	down
FAM153A	84.5886	-1.5154	0.31594	-4.79649	1.61e-06	down
GPR146	132.618	-1.51451	0.297582	-5.08939	3.59e-07	down
KLHDC7A	1913.16	-1.51438	0.105883	-14.3024	2.11e-46	down
ALOX5AP	57.6406	-1.50262	0.438219	-3.42893	0.000605966	down
TMEM37	826.044	-1.50169	0.172792	-8.69076	3.6e-18	down
DDR2	20.1241	1.50452	0.747307	2.01325	0.0440879	up
AKAP12	4849.83	1.50624	0.200847	7.49943	6.41e-14	up
GDF15	9698.46	1.52432	0.134775	11.3101	1.17e-29	up
KDM7A	361.619	1.54466	0.262407	5.88652	3.94e-09	up
SPRED3	317.332	1.54642	0.779421	1.98406	0.0472486	up
GOLGA8G	127.798	1.54809	0.392859	3.94056	8.13e-05	up
SLC38A2	10246.6	1.55262	0.153678	10.1031	5.35e-24	up
RNASE13	16.4072	1.55953	0.760114	2.05171	0.040198	up
GATA2	41.4793	1.5608	0.529081	2.95003	0.00317748	up
AC138894.1	26.0298	1.56145	0.60967	2.56113	0.0104331	up
ABCA13	118.774	1.57038	0.302262	5.19543	2.04e-07	up
CYR61	12457.9	1.57044	0.120249	13.0599	5.58e-39	up
EGR2	87.5398	1.59333	0.315225	5.05457	4.31e-07	up
DUSP5	6450.57	1.60082	0.153257	10.4453	1.54e-25	up
SNAP25	17.2205	1.60873	0.670117	2.40067	0.0163652	up
KLF6	5341.48	1.62752	0.134912	12.0636	1.64e-33	up
IQUB	12.5777	1.63217	0.801158	2.03726	0.0416239	up
JDP2	490.222	1.64346	0.240473	6.83427	8.24e-12	up
NRIP1	3571.44	1.64398	0.17819	9.22598	2.81e-20	up
DUSP1	4201.04	1.6465	0.115913	14.2045	8.59e-46	up
PTPRH	164.272	1.64836	0.231904	7.10795	1.18e-12	up
SIX4	279.124	1.65679	0.275878	6.00551	1.91e-09	up
SGTB	623.778	1.67398	0.216434	7.73435	1.04e-14	up
GUCA1B	21.2415	1.68685	0.654361	2.57786	0.00994154	up
CSF2	227.667	1.6888	0.300088	5.62771	1.83e-08	up
DNAH6	23.4333	1.70535	0.741475	2.29995	0.0214512	up
ATF3	1167.71	1.70829	0.202311	8.44384	3.07e-17	up
ZNF154	12.2819	1.7197	0.803952	2.13906	0.0324305	up
PER1	774.883	1.71971	0.160851	10.6913	1.12e-26	up
MCOLN2	52.2371	1.72481	0.38724	4.45411	8.42e-06	up
ANKRD23	30.0781	1.7542	0.67293	2.60681	0.00913904	up
CD274	519.877	1.77479	0.279897	6.34089	2.28e-10	up
ABLIM2	131.256	1.77695	0.289284	6.14257	8.12e-10	up
KLF15	18.5023	1.79221	0.792521	2.2614	0.0237344	up
LURAP1L	262.715	1.7943	0.230152	7.79613	6.38e-15	up
KCNH1	20.6101	1.86213	0.845409	2.20264	0.02762	up
GNAZ	323.481	1.90369	0.203334	9.36235	7.8e-21	up
CHSY3	55.5736	1.91805	0.397671	4.82321	1.41e-06	up
DLX2	21.6088	1.92789	0.657468	2.93229	0.00336468	up
DDIT3	1412.44	1.9625	0.200141	9.80558	1.07e-22	up
CMYA5	13.5966	1.96337	0.994712	1.97381	0.0484035	up
ST6GALNAC3	15.9175	1.97125	0.744954	2.64613	0.00814186	up
TXNIP	7096.93	1.99097	0.191907	10.3747	3.23e-25	up
GLI1	109.476	1.99995	0.391908	5.1031	3.34e-07	up
ADM2	62.9648	2.00407	0.51722	3.87469	0.000106759	up
NR1D1	1455.4	2.0375	0.183537	11.1013	1.24e-28	up
AREG	930.259	2.03967	0.123774	16.479	5.19e-61	up
ZC3H11A	1816.9	2.05198	0.458226	4.47809	7.53e-06	up
SLC35F1	30.5923	2.06433	0.560608	3.68231	0.000231126	up
HOXB4	34.9008	2.06835	0.493913	4.18769	2.82e-05	up
AL355312.5	49.7715	2.07473	0.828504	2.50418	0.0122734	up
EREG	2826.46	2.07556	0.148422	13.9842	1.95e-44	up
FOS	114.872	2.12459	0.408146	5.20547	1.94e-07	up
SLC4A9	50.9261	2.20572	0.810559	2.72123	0.00650397	up
IL1B	14.6506	2.22635	0.988918	2.2513	0.0243665	up
BACH2	67.0775	2.22886	0.520263	4.28411	1.83e-05	up
CDH23	24.745	2.24476	0.594872	3.77353	0.000160955	up
NEK5	14.1224	2.29558	0.752059	3.05239	0.00227024	up
KRTAP5-2	25.6985	2.32185	0.65719	3.533	0.000410875	up
TNFSF15	1039	2.33137	0.160393	14.5354	7.23e-48	up
CLDN16	53.7927	2.35532	0.464309	5.07273	3.92e-07	up
GJA1	17.8746	2.3852	0.726946	3.28112	0.00103397	up
SPX	75.3971	2.40135	0.513296	4.6783	2.89e-06	up
IL12A	44.4982	2.4554	0.473378	5.18699	2.14e-07	up
SLC7A11	639.386	2.49355	0.27886	8.94196	3.82e-19	up
SV2B	16.9219	2.61888	0.802631	3.26288	0.00110288	up
AC025165.3	13.5675	2.63051	1.26169	2.0849	0.0370785	up
PRDM16	20.8028	2.69841	0.958993	2.8138	0.00489603	up
AL355987.3	5.27528	2.7091	1.36767	1.98081	0.0476128	up
CHAC1	817.426	2.80069	0.257163	10.8907	1.28e-27	up
RGS7BP	11.5776	2.84538	1.03661	2.74489	0.00605307	up
C7orf61	13.0557	2.84896	1.10054	2.5887	0.00963385	up
AC073610.3	7.59496	2.9062	1.37673	2.11095	0.0347768	up
FAM228A	5.87923	2.99276	1.51443	1.97617	0.048136	up
KPRP	6.51431	3.02002	1.51152	1.99801	0.0457158	up
ADORA2A	9.55364	3.12436	1.26838	2.46327	0.0137676	up
AL645922.1	15.2183	3.14804	1.15303	2.73023	0.00632895	up
UTS2B	7.03119	3.28136	1.49872	2.18944	0.0285649	up
BTK	3.86354	3.36188	1.71294	1.96264	0.0496878	up
SLC5A4	7.48726	3.37516	1.40747	2.39803	0.0164834	up
CYTIP	6.03988	3.42519	1.46944	2.33095	0.0197561	up
SLC9C1	4.2861	3.47248	1.70405	2.03779	0.0415712	up
EGR1	1652.23	3.52958	0.232574	15.1762	5.09e-52	up
AC098650.1	4.80423	3.65713	1.65858	2.20498	0.0274552	up
TF	7.61351	3.74133	1.35188	2.76751	0.00564866	up
OR2H2	7.32291	3.75763	1.29463	2.90248	0.00370219	up
AL049839.2	10.0221	3.76649	1.32881	2.83448	0.00459001	up
PCNX2	17484.9	3.82314	0.0982947	38.8946	0	up
FUT1	8.2247	3.95914	1.36552	2.89938	0.00373907	up
IGSF6	3.5725	4.20315	1.8415	2.28246	0.0224621	up
HOXA4	2.11391	4.48284	2.26826	1.97633	0.0481171	up
PTPN5	2.20643	4.54811	2.27149	2.00226	0.0452566	up
CT62	2.23604	4.56592	2.20934	2.06664	0.0387676	up
TPTE2	2.25257	4.57569	2.21632	2.06454	0.0389666	up
FER1L5	2.29356	4.59978	2.24566	2.04829	0.0405312	up
OR2AT4	2.42362	4.68088	2.22548	2.10331	0.0354388	up
CLEC2B	2.56572	4.76388	2.11128	2.25639	0.0240459	up
TMEM171	2.86921	4.92584	2.04401	2.40989	0.0159572	up
PDE1A	2.9894	4.98205	2.51296	1.98254	0.0474185	up
ARID3C	3.07419	5.02715	2.52972	1.98724	0.0468958	up
TRIM15	3.15251	5.05876	2.46074	2.05579	0.0398027	up
GUCY1A2	3.43776	5.18382	1.97968	2.61851	0.00883147	up
SLC6A12	3.79	5.32748	2.33262	2.2839	0.0223774	up
ARR3	3.93914	5.38006	1.92838	2.78993	0.0052719	up
CRHR2	4.02028	5.41148	1.84253	2.93699	0.00331419	up
FAM129C	4.0823	5.43202	1.88338	2.88418	0.00392435	up
TCP10L	4.13726	5.45403	1.84187	2.96114	0.00306504	up
PTGES3L-AARSD1	144.829	5.49668	1.00557	5.46624	4.6e-08	up
LRRN1	4.38235	5.53496	1.84079	3.00685	0.00263973	up
MAPK4	4.49483	5.57266	1.79363	3.10691	0.00189051	up
OTOGL	4.72322	5.64605	1.82984	3.08554	0.00203183	up
TSLP	6.92277	6.19763	1.66905	3.71326	0.000204608	up
TLR9	7.42115	6.2956	1.77022	3.55639	0.000375986	up
TNFSF8	7.63082	6.33501	1.5774	4.01611	5.92e-05	up
ITGBL1	14.1085	7.22388	1.47308	4.90393	9.39e-07	up
AC000120.3	17.9697	7.57194	1.36393	5.55158	2.83e-08	up
CORO7-PAM16	19.2384	7.6718	1.395	5.49948	3.81e-08	up
