# Supplementary material for: CircPCNXL2 promotes tumor growth and metastasis by interacting with STRAP to regulate ERK signaling in intrahepatic cholangiocarcinoma
Source: Mol Cancer. 2024 Feb 17;23:35. doi: 10.1186/s12943-024-01950-y (PMC10873941; doi:10.1186/s12943-024-01950-y)
Supplement: Supplementary file 4 — Supplementary Material 4 [file 12943_2024_1950_MOESM4_ESM.xlsx]

## Sheet: Sheet1
	logFC	AveExpr	t	P.Value	g
ASCRP3002651	-1.55762	4.86293	-6.84469	5.92926e-06	down
ASCRP3010790	-1.02183	5.52058	-6.60738	8.85639e-06	down
ASCRP3003409	-1.15139	4.80807	-6.42909	1.2033e-05	down
ASCRP3003539	-1.02059	4.65138	-6.18953	1.82911e-05	down
ASCRP3009215	-2.0561	5.89286	-5.77731	3.83018e-05	down
ASCRP3004722	-1.19391	10.4712	-5.77699	3.83245e-05	down
ASCRP3006583	-1.29812	4.90316	-5.59399	5.36055e-05	down
ASCRP3009250	-1.51324	4.68891	-5.4353	7.19723e-05	down
ASCRP3008158	-1.34861	4.92448	-5.42655	7.31586e-05	down
ASCRP3010425	-1.04694	4.78971	-5.29991	9.27851e-05	down
ASCRP3007870	-1.78854	5.74352	-4.90372	0.000197753	down
ASCRP3010339	-1.08818	4.46315	-4.87653	0.000208441	down
ASCRP3007069	-2.6948	6.33915	-4.83938	0.00022402	down
ASCRP3005942	-1.58307	5.54543	-4.77092	0.00025594	down
ASCRP3002736	-1.11711	8.76332	-4.74158	0.000271022	down
ASCRP3013449	-1.24025	5.4371	-4.64293	0.000328791	down
ASCRP3008832	-1.22823	5.45946	-4.62207	0.00034255	down
ASCRP3000518	-1.27731	5.44227	-4.60307	0.000355591	down
ASCRP3000004	-1.51348	5.30038	-4.5697	0.000379759	down
ASCRP3006067	-1.39816	9.70814	-4.48133	0.000452226	down
ASCRP3004980	-1.39497	7.99932	-4.4218	0.000508905	down
ASCRP3007653	-1.12104	6.29082	-4.38503	0.000547511	down
ASCRP3003799	-1.13512	5.47973	-4.3442	0.000593899	down
ASCRP3008168	-1.07644	4.49483	-4.23859	0.000733469	down
ASCRP3007483	-1.12234	5.2624	-4.23099	0.000744717	down
ASCRP3004658	-1.04715	7.76088	-4.21274	0.000772474	down
ASCRP3009180	-1.34315	4.83774	-4.18909	0.00081	down
ASCRP3006891	-1.02646	6.57723	-4.14836	0.000879066	down
ASCRP3009683	-1.12512	4.46088	-4.14674	0.000881944	down
ASCRP3013371	-1.00813	7.59877	-4.13933	0.000895176	down
ASCRP3005256	-1.28327	6.13646	-4.01732	0.00114475	down
ASCRP3005060	-1.02032	5.16155	-3.97367	0.00125033	down
ASCRP3006777	-1.16761	5.22553	-3.94754	0.00131822	down
ASCRP3007466	-1.04006	5.62579	-3.81112	0.00173837	down
ASCRP3005165	-1.53656	8.12715	-3.76817	0.00189696	down
ASCRP3012852	-1.31316	5.02598	-3.74156	0.00200244	down
ASCRP3000276	-1.00974	4.50915	-3.70599	0.00215278	down
ASCRP3003016	-1.21078	5.38105	-3.69523	0.00220047	down
ASCRP3007456	-1.07825	4.88905	-3.66507	0.00233985	down
ASCRP3008452	-1.06314	4.75232	-3.63042	0.00251104	down
ASCRP3003505	-1.67048	5.68161	-3.56881	0.00284716	down
ASCRP3011095	-1.42199	4.567	-3.54587	0.00298356	down
ASCRP3008424	-1.10476	4.60252	-3.37757	0.00420619	down
ASCRP3010146	-1.58277	5.88922	-3.26397	0.00530311	down
ASCRP3004369	-1.1656	5.00853	-3.2551	0.00539985	down
ASCRP3006182	-1.01622	5.3113	-3.24527	0.00550917	down
ASCRP3009609	-1.03683	8.9574	-3.23456	0.00563074	down
ASCRP3010080	-1.22547	8.35063	-3.23451	0.00563134	down
ASCRP3006784	-1.07204	9.70405	-3.11282	0.00721458	down
ASCRP3002289	-1.23011	7.80709	-3.08594	0.0076197	down
ASCRP3002457	-1.15907	4.62686	-3.01024	0.00888525	down
ASCRP3006874	-1.14364	9.70583	-2.84307	0.012456	down
ASCRP3006567	-1.00767	10.6658	-2.84102	0.0125075	down
ASCRP3010896	-1.20432	9.66696	-2.83056	0.0127737	down
ASCRP3011615	-1.52775	5.83719	-2.68096	0.0172383	down
ASCRP3008739	-1.2912	5.18195	-2.66966	0.017631	down
ASCRP3007591	-1.19245	7.27898	-2.63694	0.0188178	down
ASCRP3003001	-1.06718	4.34578	-2.63251	0.0189839	down
ASCRP3009068	-1.05432	6.147	-2.62875	0.0191265	down
ASCRP3010958	-1.04545	7.06622	-2.47958	0.025681	down
ASCRP3013116	-1.10161	6.32434	-2.35561	0.0327073	down
ASCRP3004662	-1.31484	9.38419	-2.33625	0.0339566	down
ASCRP3007627	-1.0926	6.22909	-2.27413	0.038276	down
ASCRP3011810	-1.02122	6.09621	-2.26568	0.0389018	down
ASCRP3006203	-1.0193	7.93205	-2.24959	0.04012	down
ASCRP3008270	-1.06185	6.82072	-2.17853	0.0459391	down
ASCRP3009292	-1.12176	5.95656	-2.14003	0.0494109	down
ASCRP3010100	1.75005	5.20055	6.78549	6.54871e-06	up
ASCRP3008211	1.33465	5.86442	5.76694	3.90323e-05	up
ASCRP3004580	1.06409	4.19589	5.69262	4.47109e-05	up
ASCRP3000548	1.15915	4.6014	5.58011	5.49975e-05	up
ASCRP3005179	1.3562	5.08694	5.46844	6.76579e-05	up
ASCRP3011700	1.12763	4.13979	5.42667	7.3141e-05	up
ASCRP3005470	1.00584	4.60015	5.24763	0.000102412	up
ASCRP3006558	1.35115	4.64456	5.15387	0.000122356	up
ASCRP3009598	1.72248	5.44994	5.09911	0.000135826	up
ASCRP3001259	1.01001	4.84012	4.99283	0.000166521	up
ASCRP3006105	1.04465	4.28835	4.97473	0.000172424	up
ASCRP3012085	1.04318	4.67334	4.81402	0.000235338	up
ASCRP3009795	1.60562	5.24637	4.7649	0.000258961	up
ASCRP3007979	1.38404	4.46128	4.69067	0.000299401	up
ASCRP3007236	1.29205	4.35419	4.35882	0.000576842	up
ASCRP3008077	1.39227	6.50357	4.34046	0.000598349	up
ASCRP3010297	1.0315	4.87568	4.298	0.000651274	up
ASCRP3009988	1.07204	5.55823	4.27031	0.000688343	up
ASCRP3004955	1.17968	5.332	4.25436	0.000710667	up
ASCRP3001459	1.04668	5.25955	4.2264	0.0007516	up
ASCRP3004448	1.25389	4.38151	4.19958	0.000793137	up
ASCRP3004779	1.53714	4.37287	4.17036	0.000841055	up
ASCRP3005188	1.21357	4.26772	4.16691	0.0008469	up
ASCRP3004487	1.4473	4.56728	4.13328	0.000906133	up
ASCRP3003583	1.74741	5.81016	4.08382	0.00100102	up
ASCRP3011193	1.19392	4.70446	4.08332	0.00100203	up
ASCRP3001270	1.11445	4.43785	4.082	0.0010047	up
ASCRP3001260	1.19246	4.76917	4.01362	0.00115334	up
ASCRP3002066	1.35894	4.48207	3.91949	0.00139528	up
ASCRP3001452	1.05225	5.34188	3.90319	0.00144212	up
ASCRP3007890	1.45172	5.21186	3.90216	0.00144515	up
ASCRP3011349	1.02984	4.57105	3.84473	0.00162369	up
ASCRP3010396	1.05925	4.88438	3.84296	0.00162953	up
ASCRP3002100	1.11859	4.39617	3.83452	0.0016577	up
ASCRP3003452	1.22297	4.57587	3.75366	0.00195374	up
ASCRP3002979	1.02522	4.51309	3.73909	0.00201252	up
ASCRP3006974	1.58765	5.53777	3.65737	0.00237685	up
ASCRP3003569	1.20417	4.61714	3.62561	0.00253579	up
ASCRP3002221	1.07878	4.41001	3.60986	0.00261851	up
ASCRP3006736	1.0481	4.42493	3.56662	0.0028599	up
ASCRP3000149	1.47877	4.78733	3.51194	0.00319739	up
ASCRP3005263	1.09433	4.66443	3.49244	0.00332719	up
ASCRP3007629	1.17397	4.7505	3.46149	0.00354409	up
ASCRP3001381	1.25827	4.99167	3.46109	0.003547	up
ASCRP3002474	1.30247	5.00051	3.37252	0.00424973	up
ASCRP3008720	1.18547	4.50233	3.36528	0.00431294	up
ASCRP3006725	1.01614	5.14657	3.29816	0.00494595	up
ASCRP3011966	1.0138	3.98594	3.27871	0.00514608	up
ASCRP3011550	1.06459	6.45056	3.23258	0.00565347	up
ASCRP3000674	1.21404	4.29595	3.18515	0.00622705	up
ASCRP3007568	1.01157	6.39489	3.16429	0.00649721	up
ASCRP3007309	1.10155	5.50751	3.15596	0.00660836	up
ASCRP3002850	1.50045	5.01761	3.11413	0.00719532	up
ASCRP3010813	1.0283	4.62096	3.04585	0.00826594	up
ASCRP3012990	1.13902	4.31375	3.03774	0.0084031	up
ASCRP3004366	1.23594	4.47682	3.00605	0.00896093	up
ASCRP3000190	1.2467	5.71229	2.97667	0.00951051	up
ASCRP3010123	1.18563	5.69907	2.87811	0.0116068	up
ASCRP3008248	1.59137	4.38941	2.8636	0.0119515	up
ASCRP3000251	1.25151	5.05585	2.83929	0.0125511	up
ASCRP3009928	1.16274	4.97324	2.83608	0.0126326	up
ASCRP3008147	1.13516	5.02126	2.82879	0.0128193	up
ASCRP3002462	1.02333	4.93917	2.74824	0.0150694	up
ASCRP3008620	1.11252	7.18543	2.73979	0.0153265	up
ASCRP3005919	1.04767	5.02336	2.71747	0.0160262	up
ASCRP3011360	1.4414	4.29334	2.67399	0.0174795	up
ASCRP3009512	1.21216	5.79494	2.67303	0.0175131	up
ASCRP3010265	1.07133	6.03429	2.64189	0.0186333	up
ASCRP3004787	1.2532	5.24386	2.61681	0.0195855	up
ASCRP3009304	1.29303	5.16645	2.6142	0.0196873	up
ASCRP3008005	1.55908	5.83582	2.58121	0.0210177	up
ASCRP3006836	1.05211	5.06738	2.54688	0.0224942	up
ASCRP3006491	1.21639	8.27819	2.54526	0.0225662	up
ASCRP3010223	1.0902	5.02056	2.54019	0.022793	up
ASCRP3002867	1.10702	4.98263	2.5302	0.0232467	up
ASCRP3009326	1.03751	4.41094	2.51245	0.024074	up
ASCRP3004484	1.12625	5.47124	2.47137	0.0260979	up
ASCRP3003934	1.07141	4.99546	2.39827	0.030106	up
ASCRP3007299	1.35004	5.46995	2.3612	0.0323549	up
ASCRP3004958	1.16393	5.89443	2.351	0.033001	up
ASCRP3007349	1.28827	6.12574	2.34506	0.0333826	up
ASCRP3002838	1.05747	4.99432	2.2738	0.0383001	up
ASCRP3011939	1.14962	5.96956	2.26853	0.0386897	up
ASCRP3008644	1.01556	4.85915	2.25784	0.0394912	up
ASCRP3002522	1.16608	5.96417	2.24926	0.0401453	up
ASCRP3012567	1.15447	5.4865	2.24286	0.0406404	up
ASCRP3005569	1.39404	7.29515	2.19462	0.0445564	up
ASCRP3003869	1.06928	5.3501	2.1674	0.0469189	up
ASCRP3010294	1.05896	5.6651	2.15402	0.048122	up
